# Supplementary material for: A chatbot based question and answer system for the auxiliary diagnosis of chronic diseases based on large language model
Source: Sci Rep. 2024 Jul 25;14:17118. doi: 10.1038/s41598-024-67429-4 (PMC11272932; doi:10.1038/s41598-024-67429-4)
Supplement: Supplementary file 2 — Supplementary Information. [file 41598_2024_67429_MOESM2_ESM.zip]

Archive with 42,636 entries (7,566 files):
- coding file/
- __MACOSX/._coding file
- coding file/clienth5/
- coding file/.DS_Store
- __MACOSX/coding file/._.DS_Store
- coding file/clienth5/.DS_Store
- coding file/clienth5/node_modules/
- coding file/clienth5/README.md
- coding file/clienth5/public/
- coding file/clienth5/.gitignore
- coding file/clienth5/package-lock.json
- coding file/clienth5/package.json
- coding file/clienth5/tsconfig.json
- coding file/clienth5/build/
- coding file/clienth5/.idea/
- coding file/clienth5/src/
- coding file/clienth5/node_modules/postcss-attribute-case-insensitive/
- coding file/clienth5/node_modules/jest-runtime/
- coding file/clienth5/node_modules/queue-microtask/
- coding file/clienth5/node_modules/is-plain-obj/
- coding file/clienth5/node_modules/is-docker/
- coding file/clienth5/node_modules/jest-matcher-utils/
- coding file/clienth5/node_modules/workbox-strategies/
- coding file/clienth5/node_modules/callsites/
- coding file/clienth5/node_modules/postcss-merge-longhand/
- coding file/clienth5/node_modules/@alloc/
- coding file/clienth5/node_modules/stringify-object/
- coding file/clienth5/node_modules/tapable/
- coding file/clienth5/node_modules/test-exclude/
- coding file/clienth5/node_modules/node-forge/
- coding file/clienth5/node_modules/stable/
- coding file/clienth5/node_modules/regenerator-transform/
- coding file/clienth5/node_modules/sourcemap-codec/
- coding file/clienth5/node_modules/bser/
- coding file/clienth5/node_modules/reusify/
- coding file/clienth5/node_modules/jest-docblock/
- coding file/clienth5/node_modules/sanitize.css/
- coding file/clienth5/node_modules/css-loader/
- coding file/clienth5/node_modules/is-bigint/
- coding file/clienth5/node_modules/which-boxed-primitive/
- coding file/clienth5/node_modules/destroy/
- coding file/clienth5/node_modules/jsesc/
- coding file/clienth5/node_modules/common-path-prefix/
- coding file/clienth5/node_modules/idb/
- coding file/clienth5/node_modules/postcss-page-break/
- coding file/clienth5/node_modules/pirates/
- coding file/clienth5/node_modules/@types/
- coding file/clienth5/node_modules/globals/
- coding file/clienth5/node_modules/is-regexp/
- coding file/clienth5/node_modules/@xtuc/
- coding file/clienth5/node_modules/cssnano-utils/
- coding file/clienth5/node_modules/lodash/
- coding file/clienth5/node_modules/workbox-precaching/
- coding file/clienth5/node_modules/diff-sequences/
- coding file/clienth5/node_modules/detect-newline/
- coding file/clienth5/node_modules/postcss-env-function/
- coding file/clienth5/node_modules/browserslist/
- coding file/clienth5/node_modules/on-headers/
- coding file/clienth5/node_modules/istanbul-lib-source-maps/
- coding file/clienth5/node_modules/dns-packet/
- coding file/clienth5/node_modules/process-nextick-args/
- coding file/clienth5/node_modules/shebang-regex/
- coding file/clienth5/node_modules/postcss-minify-selectors/
- coding file/clienth5/node_modules/redent/
- coding file/clienth5/node_modules/thenify/
- coding file/clienth5/node_modules/tryer/
- coding file/clienth5/node_modules/path-is-absolute/
- coding file/clienth5/node_modules/util.promisify/
- coding file/clienth5/node_modules/asap/
- coding file/clienth5/node_modules/json-parse-even-better-errors/
- coding file/clienth5/node_modules/is-wsl/
- coding file/clienth5/node_modules/colord/
- coding file/clienth5/node_modules/functions-have-names/
- coding file/clienth5/node_modules/hoopy/
- coding file/clienth5/node_modules/obuf/
- coding file/clienth5/node_modules/stack-utils/
- coding file/clienth5/node_modules/.bin/
- coding file/clienth5/node_modules/http-deceiver/
- coding file/clienth5/node_modules/is-array-buffer/
- coding file/clienth5/node_modules/supports-hyperlinks/
- coding file/clienth5/node_modules/jiti/
- coding file/clienth5/node_modules/jest-worker/
- coding file/clienth5/node_modules/@tootallnate/
- coding file/clienth5/node_modules/has-property-descriptors/
- coding file/clienth5/node_modules/csstype/
- coding file/clienth5/node_modules/toidentifier/
- coding file/clienth5/node_modules/typedarray-to-buffer/
- coding file/clienth5/node_modules/string.prototype.trimend/
- coding file/clienth5/node_modules/path-type/
- coding file/clienth5/node_modules/make-dir/
- coding file/clienth5/node_modules/workbox-webpack-plugin/
- coding file/clienth5/node_modules/lodash.memoize/
- coding file/clienth5/node_modules/mimic-fn/
- coding file/clienth5/node_modules/strip-ansi/
- coding file/clienth5/node_modules/tsconfig-paths/
- coding file/clienth5/node_modules/content-type/
- coding file/clienth5/node_modules/react-is/
- coding file/clienth5/node_modules/pkg-dir/
- coding file/clienth5/node_modules/is-typed-array/
- coding file/clienth5/node_modules/function.prototype.name/
- coding file/clienth5/node_modules/postcss-minify-font-values/
- coding file/clienth5/node_modules/dotenv-expand/
- coding file/clienth5/node_modules/natural-compare-lite/
- coding file/clienth5/node_modules/istanbul-reports/
- coding file/clienth5/node_modules/webpack-manifest-plugin/
- coding file/clienth5/node_modules/postcss-opacity-percentage/
- coding file/clienth5/node_modules/@pmmmwh/
- coding file/clienth5/node_modules/@leichtgewicht/
- coding file/clienth5/node_modules/tempy/
- coding file/clienth5/node_modules/immutable/
- coding file/clienth5/node_modules/flatted/
- coding file/clienth5/node_modules/wbuf/
- coding file/clienth5/node_modules/loose-envify/
- coding file/clienth5/node_modules/import-local/
- coding file/clienth5/node_modules/duplexer/
- coding file/clienth5/node_modules/sucrase/
- coding file/clienth5/node_modules/babel-plugin-macros/
- coding file/clienth5/node_modules/is-obj/
- coding file/clienth5/node_modules/has-proto/
- coding file/clienth5/node_modules/postcss-normalize-unicode/
- coding file/clienth5/node_modules/unique-string/
- coding file/clienth5/node_modules/agent-base/
- coding file/clienth5/node_modules/string.prototype.trimstart/
- coding file/clienth5/node_modules/makeerror/
- coding file/clienth5/node_modules/postcss-reduce-transforms/
- coding file/clienth5/node_modules/he/
- coding file/clienth5/node_modules/ms/
- coding file/clienth5/node_modules/strip-final-newline/
- coding file/clienth5/node_modules/content-disposition/
- coding file/clienth5/node_modules/postcss-minify-gradients/
- coding file/clienth5/node_modules/lodash.debounce/
- coding file/clienth5/node_modules/dot-case/
- coding file/clienth5/node_modules/webpack-sources/
- coding file/clienth5/node_modules/web-vitals/
- coding file/clienth5/node_modules/call-bind/
- coding file/clienth5/node_modules/workbox-google-analytics/
- coding file/clienth5/node_modules/methods/
- coding file/clienth5/node_modules/postcss-minify-params/
- coding file/clienth5/node_modules/acorn-import-assertions/
- coding file/clienth5/node_modules/prelude-ls/
- coding file/clienth5/node_modules/postcss-replace-overflow-wrap/
- coding file/clienth5/node_modules/min-indent/
- coding file/clienth5/node_modules/@jest/
- coding file/clienth5/node_modules/node-releases/
- coding file/clienth5/node_modules/dotenv/
- coding file/clienth5/node_modules/is-root/
- coding file/clienth5/node_modules/htmlparser2/
- coding file/clienth5/node_modules/escape-string-regexp/
- coding file/clienth5/node_modules/grapheme-splitter/
- coding file/clienth5/node_modules/indent-string/
- coding file/clienth5/node_modules/has-tostringtag/
- coding file/clienth5/node_modules/mz/
- coding file/clienth5/node_modules/cssstyle/
- coding file/clienth5/node_modules/fs-monkey/
- coding file/clienth5/node_modules/postcss-ordered-values/
- coding file/clienth5/node_modules/strip-json-comments/
- coding file/clienth5/node_modules/lru-cache/
- coding file/clienth5/node_modules/core-js-compat/
- coding file/clienth5/node_modules/imurmurhash/
- coding file/clienth5/node_modules/language-tags/
- coding file/clienth5/node_modules/tmpl/
- coding file/clienth5/node_modules/eslint-scope/
- coding file/clienth5/node_modules/type-fest/
- coding file/clienth5/node_modules/sass-loader/
- coding file/clienth5/node_modules/commander/
- coding file/clienth5/node_modules/punycode/
- coding file/clienth5/node_modules/require-directory/
- coding file/clienth5/node_modules/proxy-addr/
- coding file/clienth5/node_modules/depd/
- coding file/clienth5/node_modules/core-util-is/
- coding file/clienth5/node_modules/array.prototype.flat/
- coding file/clienth5/node_modules/pretty-error/
- coding file/clienth5/node_modules/string.prototype.trim/
- coding file/clienth5/node_modules/chrome-trace-event/
- coding file/clienth5/node_modules/estree-walker/
- coding file/clienth5/node_modules/ci-info/
- coding file/clienth5/node_modules/autoprefixer/
- coding file/clienth5/node_modules/text-table/
- coding file/clienth5/node_modules/rimraf/
- coding file/clienth5/node_modules/escalade/
- coding file/clienth5/node_modules/postcss-load-config/
- coding file/clienth5/node_modules/range-parser/
- coding file/clienth5/node_modules/handle-thing/
- coding file/clienth5/node_modules/eslint-plugin-flowtype/
- coding file/clienth5/node_modules/fast-json-stable-stringify/
- coding file/clienth5/node_modules/eslint-plugin-import/
- coding file/clienth5/node_modules/error-ex/
- coding file/clienth5/node_modules/object.values/
- coding file/clienth5/node_modules/postcss-initial/
- coding file/clienth5/node_modules/babel-plugin-polyfill-regenerator/
- coding file/clienth5/node_modules/balanced-match/
- coding file/clienth5/node_modules/path-exists/
- coding file/clienth5/node_modules/resolve/
- coding file/clienth5/node_modules/bytes/
- coding file/clienth5/node_modules/retry/
- coding file/clienth5/node_modules/memfs/
- coding file/clienth5/node_modules/postcss-merge-rules/
- coding file/clienth5/node_modules/char-regex/
- coding file/clienth5/node_modules/@eslint/
- coding file/clienth5/node_modules/jest-cli/
- coding file/clienth5/node_modules/css-tree/
- coding file/clienth5/node_modules/html-encoding-sniffer/
- coding file/clienth5/node_modules/deep-equal/
- coding file/clienth5/node_modules/decimal.js/
- coding file/clienth5/node_modules/postcss-focus-visible/
- coding file/clienth5/node_modules/define-lazy-prop/
- coding file/clienth5/node_modules/object-hash/
- coding file/clienth5/node_modules/@trysound/
- coding file/clienth5/node_modules/bfj/
- coding file/clienth5/node_modules/glob-to-regexp/
- coding file/clienth5/node_modules/watchpack/
- coding file/clienth5/node_modules/is-number-object/
- coding file/clienth5/node_modules/workbox-recipes/
- coding file/clienth5/node_modules/bonjour-service/
- coding file/clienth5/node_modules/parse-json/
- coding file/clienth5/node_modules/object.hasown/
- coding file/clienth5/node_modules/aria-query/
- coding file/clienth5/node_modules/nanoid/
- coding file/clienth5/node_modules/cjs-module-lexer/
- coding file/clienth5/node_modules/css-declaration-sorter/
- coding file/clienth5/node_modules/postcss-lab-function/
- coding file/clienth5/node_modules/acorn/
- coding file/clienth5/node_modules/file-entry-cache/
- coding file/clienth5/node_modules/is-potential-custom-element-name/
- coding file/clienth5/node_modules/object-is/
- coding file/clienth5/node_modules/regenerator-runtime/
- coding file/clienth5/node_modules/detect-port-alt/
- coding file/clienth5/node_modules/ts-interface-checker/
- coding file/clienth5/node_modules/express/
- coding file/clienth5/node_modules/clean-css/
- coding file/clienth5/node_modules/sax/
- coding file/clienth5/node_modules/@nodelib/
- coding file/clienth5/node_modules/encodeurl/
- coding file/clienth5/node_modules/signal-exit/
- coding file/clienth5/node_modules/html-webpack-plugin/
- coding file/clienth5/node_modules/postcss-normalize-display-values/
- coding file/clienth5/node_modules/loader-utils/
- coding file/clienth5/node_modules/postcss-js/
- coding file/clienth5/node_modules/wrap-ansi/
- coding file/clienth5/node_modules/cssnano-preset-default/
- coding file/clienth5/node_modules/y18n/
- coding file/clienth5/node_modules/once/
- coding file/clienth5/node_modules/source-list-map/
- coding file/clienth5/node_modules/core-js-pure/
- coding file/clienth5/node_modules/gensync/
- coding file/clienth5/node_modules/babel-plugin-istanbul/
- coding file/clienth5/node_modules/global-modules/
- coding file/clienth5/node_modules/regexpu-core/
- coding file/clienth5/node_modules/jest-circus/
- coding file/clienth5/node_modules/proxy-from-env/
- coding file/clienth5/node_modules/is-negative-zero/
- coding file/clienth5/node_modules/ignore/
- coding file/clienth5/node_modules/postcss-discard-duplicates/
- coding file/clienth5/node_modules/normalize-url/
- coding file/clienth5/node_modules/serialize-javascript/
- coding file/clienth5/node_modules/sisteransi/
- coding file/clienth5/node_modules/common-tags/
- coding file/clienth5/node_modules/v8-to-istanbul/
- coding file/clienth5/node_modules/esrecurse/
- coding file/clienth5/node_modules/unicode-match-property-ecmascript/
- coding file/clienth5/node_modules/string_decoder/
- coding file/clienth5/node_modules/emittery/
- coding file/clienth5/node_modules/nwsapi/
- coding file/clienth5/node_modules/es-get-iterator/
- coding file/clienth5/node_modules/merge-descriptors/
- coding file/clienth5/node_modules/tslib/
- coding file/clienth5/node_modules/magic-string/
- coding file/clienth5/node_modules/ajv-formats/
- coding file/clienth5/node_modules/array-flatten/
- coding file/clienth5/node_modules/argparse/
- coding file/clienth5/node_modules/@svgr/
- coding file/clienth5/node_modules/strip-comments/
- coding file/clienth5/node_modules/icss-utils/
- coding file/clienth5/node_modules/picomatch/
- coding file/clienth5/node_modules/safe-buffer/
- coding file/clienth5/node_modules/jsx-ast-utils/
- coding file/clienth5/node_modules/write-file-atomic/
- coding file/clienth5/node_modules/is-symbol/
- coding file/clienth5/node_modules/function-bind/
- coding file/clienth5/node_modules/is-glob/
- coding file/clienth5/node_modules/npm-run-path/
- coding file/clienth5/node_modules/jake/
- coding file/clienth5/node_modules/string-length/
- coding file/clienth5/node_modules/leven/
- coding file/clienth5/node_modules/is-weakref/
- coding file/clienth5/node_modules/axe-core/
- coding file/clienth5/node_modules/babel-preset-react-app/
- coding file/clienth5/node_modules/source-map-support/
- coding file/clienth5/node_modules/acorn-globals/
- coding file/clienth5/node_modules/ee-first/
- coding file/clienth5/node_modules/is-fullwidth-code-point/
- coding file/clienth5/node_modules/@ampproject/
- coding file/clienth5/node_modules/typescript/
- coding file/clienth5/node_modules/string-natural-compare/
- coding file/clienth5/node_modules/co/
- coding file/clienth5/node_modules/flat-cache/
- coding file/clienth5/node_modules/querystringify/
- coding file/clienth5/node_modules/yargs-parser/
- coding file/clienth5/node_modules/eslint-config-react-app/
- coding file/clienth5/node_modules/inherits/
[truncated: 9,700 more entries]
