# Supplementary material for: A chatbot based question and answer system for the auxiliary diagnosis of chronic diseases based on large language model
Source: Sci Rep. 2024 Jul 25;14:17118. doi: 10.1038/s41598-024-67429-4 (PMC11272932; doi:10.1038/s41598-024-67429-4)
Supplement: Supplementary file 2 — Supplementary Information. [file 41598_2024_67429_MOESM2_ESM.zip › coding file/clienth5/package.json]

{
  "name": "clienth5",
  "version": "0.1.0",
  "private": true,
  "dependencies": {
    "@testing-library/jest-dom": "^5.16.5",
    "@testing-library/react": "^13.4.0",
    "@testing-library/user-event": "^13.5.0",
    "@types/jest": "^27.5.2",
    "@types/node": "^16.18.38",
    "@types/react": "^18.2.14",
    "@types/react-dom": "^18.2.6",
    "axios": "^1.4.0",
    "react": "^18.2.0",
    "react-dom": "^18.2.0",
    "react-scripts": "5.0.1",
    "sass": "^1.63.6",
    "typescript": "^4.9.5",
    "web-vitals": "^2.1.4"
  },
  "scripts": {
    "start": "react-scripts start",
    "build": "react-scripts build",
    "test": "react-scripts test",
    "eject": "react-scripts eject"
  },
  "eslintConfig": {
    "extends": [
      "react-app",
      "react-app/jest"
    ]
  },
  "browserslist": {
    "production": [
      ">0.2%",
      "not dead",
      "not op_mini all"
    ],
    "development": [
      "last 1 chrome version",
      "last 1 firefox version",
      "last 1 safari version"
    ]
  },
  "devDependencies": {
    "react-router-dom": "^6.14.1"
  }
}
