# Supplementary material for: A chatbot based question and answer system for the auxiliary diagnosis of chronic diseases based on large language model
Source: Sci Rep. 2024 Jul 25;14:17118. doi: 10.1038/s41598-024-67429-4 (PMC11272932; doi:10.1038/s41598-024-67429-4)
Supplement: Supplementary file 2 — Supplementary Information. [file 41598_2024_67429_MOESM2_ESM.zip › coding file/clienth5/build/asset-manifest.json]

{
  "files": {
    "main.css": "/static/css/main.693ef9f6.css",
    "main.js": "/static/js/main.d27f106f.js",
    "static/js/787.ba97d06c.chunk.js": "/static/js/787.ba97d06c.chunk.js",
    "static/media/headBig2.png": "/static/media/headBig2.e45be2fb792747d2d70d.png",
    "static/media/headBig1.png": "/static/media/headBig1.7b8194b76c5bd7f00b21.png",
    "static/media/DINSchrift.otf": "/static/media/DINSchrift.00de5d13e270d108f5fb.otf",
    "index.html": "/index.html",
    "main.693ef9f6.css.map": "/static/css/main.693ef9f6.css.map",
    "main.d27f106f.js.map": "/static/js/main.d27f106f.js.map",
    "787.ba97d06c.chunk.js.map": "/static/js/787.ba97d06c.chunk.js.map"
  },
  "entrypoints": [
    "static/css/main.693ef9f6.css",
    "static/js/main.d27f106f.js"
  ]
}
