# Supplementary material for: A chatbot based question and answer system for the auxiliary diagnosis of chronic diseases based on large language model
Source: Sci Rep. 2024 Jul 25;14:17118. doi: 10.1038/s41598-024-67429-4 (PMC11272932; doi:10.1038/s41598-024-67429-4)
Supplement: Supplementary file 2 — Supplementary Information. [file 41598_2024_67429_MOESM2_ESM.zip › coding file/clienth5/src/index.tsx]

import React from 'react';
import ReactDOM from 'react-dom/client';
import './index.css';
import App from './App';
import reportWebVitals from './reportWebVitals';

const root = ReactDOM.createRoot(
  document.getElementById('root') as HTMLElement,
);
root.render(
  <React.StrictMode>
    <App/>

  </React.StrictMode>,
);

// If you want to start measuring performance in your app, pass a function
// to log results (for example: reportWebVitals(console.log))
// or send to an analytics endpoint. Learn more: https://bit.ly/CRA-vitals
reportWebVitals();
