# Supplementary material for: A chatbot based question and answer system for the auxiliary diagnosis of chronic diseases based on large language model
Source: Sci Rep. 2024 Jul 25;14:17118. doi: 10.1038/s41598-024-67429-4 (PMC11272932; doi:10.1038/s41598-024-67429-4)
Supplement: Supplementary file 2 — Supplementary Information. [file 41598_2024_67429_MOESM2_ESM.zip › coding file/clienth5/src/App.tsx]

import {BrowserRouter, Routes, Route} from 'react-router-dom';
import React from 'react';

import {Main} from './pages/Main';
import {Chat} from './pages/Chat';

function App() {
  return (
    <BrowserRouter>
      <Routes>
        <Route path = "/" element = {<Main/>}/>
        <Route path = "/chat" element = {<Chat/>}/>
      </Routes>
    </BrowserRouter>
  );
}

export default App;
