# Supplementary material for: A chatbot based question and answer system for the auxiliary diagnosis of chronic diseases based on large language model
Source: Sci Rep. 2024 Jul 25;14:17118. doi: 10.1038/s41598-024-67429-4 (PMC11272932; doi:10.1038/s41598-024-67429-4)
Supplement: Supplementary file 2 — Supplementary Information. [file 41598_2024_67429_MOESM2_ESM.zip › coding file/clienth5/src/App.test.tsx]

import React from 'react';
import { render, screen } from '@testing-library/react';
import App from './App';

test('renders learn react link', () => {
  render(<App />);
  const linkElement = screen.getByText(/learn react/i);
  expect(linkElement).toBeInTheDocument();
});
