# Supplementary material for: A chatbot based question and answer system for the auxiliary diagnosis of chronic diseases based on large language model
Source: Sci Rep. 2024 Jul 25;14:17118. doi: 10.1038/s41598-024-67429-4 (PMC11272932; doi:10.1038/s41598-024-67429-4)
Supplement: Supplementary file 2 — Supplementary Information. [file 41598_2024_67429_MOESM2_ESM.zip › coding file/clienth5/src/reportWebVitals.ts]

import { ReportHandler } from 'web-vitals';

const reportWebVitals = (onPerfEntry?: ReportHandler) => {
  if (onPerfEntry && onPerfEntry instanceof Function) {
    import('web-vitals').then(({ getCLS, getFID, getFCP, getLCP, getTTFB }) => {
      getCLS(onPerfEntry);
      getFID(onPerfEntry);
      getFCP(onPerfEntry);
      getLCP(onPerfEntry);
      getTTFB(onPerfEntry);
    });
  }
};

export default reportWebVitals;
