# Supplementary material for: A chatbot based question and answer system for the auxiliary diagnosis of chronic diseases based on large language model
Source: Sci Rep. 2024 Jul 25;14:17118. doi: 10.1038/s41598-024-67429-4 (PMC11272932; doi:10.1038/s41598-024-67429-4)
Supplement: Supplementary file 2 — Supplementary Information. [file 41598_2024_67429_MOESM2_ESM.zip › coding file/clienth5/src/pages/Main.tsx]

import React, {MouseEvent, useState} from 'react';
import headSay from '../img/headSay2.png';
import headBig from '../img/headBig2.png';
import './Main.scss';
import './public.scss';
import {useNavigate} from 'react-router-dom';


export const Main = () => {
  let navigate = useNavigate();
  
  function onButtonClick(event: MouseEvent<HTMLButtonElement>) {
    navigate('/chat');
  }
  
  return (
    <div className = "background">
      <div className = "topBar">
        
        <img className = "topImg" src = {headSay} alt = "Ella"/>
        <div>Ella</div>
      
      </div>
      
      <div className = "main">
        <div/>
        <img className = "headBig" src = {headBig} alt = "Hello Ella"/>
        
        <div/>
        
        <a className = "lab">
          <p className = "lab1"> Welcome! </p>
          <p className = "lab2"> Let&#39;s Have Fun with Ella! </p>
          <p className = "lab3">Provide diagnostic recommendations based on medical knowledge and algorithm
            models.</p>
        </a>
        
        <div/>
        <button onClick = {onButtonClick} className = "btn">Start Chat with Ella</button>
        <div/>
      </div>
    </div>
  );
};
