# Supplementary material for: A chatbot based question and answer system for the auxiliary diagnosis of chronic diseases based on large language model
Source: Sci Rep. 2024 Jul 25;14:17118. doi: 10.1038/s41598-024-67429-4 (PMC11272932; doi:10.1038/s41598-024-67429-4)
Supplement: Supplementary file 2 — Supplementary Information. [file 41598_2024_67429_MOESM2_ESM.zip › coding file/clienth5/src/pages/public.scss]

@mixin toolbar-icon($marginLeft:3mm,$marginRight:3mm) {
  width         : 1.8em;
  margin-bottom : .3em;

  margin-left   : $marginLeft;
  margin-right  : $marginRight;
}

.toolbar-icon-left {
  @include toolbar-icon(3mm, auto);
}

.toolbar-icon-right {
  @include toolbar-icon(auto, 1.5em);
}
