# Supplementary material for: A chatbot based question and answer system for the auxiliary diagnosis of chronic diseases based on large language model
Source: Sci Rep. 2024 Jul 25;14:17118. doi: 10.1038/s41598-024-67429-4 (PMC11272932; doi:10.1038/s41598-024-67429-4)
Supplement: Supplementary file 2 — Supplementary Information. [file 41598_2024_67429_MOESM2_ESM.zip › coding file/clienth5/src/pages/common.scss]

$debug                : true;
$debug                : false;

$isPortrait           : '(orientation :portrait)';
$isLandscape          : '(orientation :landscape)';

$fontColor            : #333333;
$backColor            : #F5F5F5;

$big-toolbar-height   : 26mm;
$small-toolbar-height : 10mm;

@mixin bg-Color($isDebug,$isNormal) {
  background-color : if($debug, $isDebug, $isNormal);
}

@mixin debug-border($color:red) {
  border     : 1px $color solid;
  box-sizing : border-box;
}

@mixin flex-column() {
  display        : flex;
  flex-direction : column;
}

@mixin flex-row() {
  display        : flex;
  flex-direction : row;
}

@font-face {
  font-family : DINSchrift, sans-serif;
  src         : url('../font/DINSchrift.otf');
}


html {
  font-size : 16px;
}

.background-comm {
  @include bg-Color(gray, $backColor);
  @include flex-column;
  width    : 100vw;
  height   : 100vh;
  overflow : hidden;
}

.toolbar-comm {
  @include bg-Color(yellowgreen, $backColor);
  @include flex-row;
  align-items : flex-end;
  flex-grow   : 0;

  @media #{$isPortrait} {
    height : $big-toolbar-height;
  }
  @media #{$isLandscape} {
    height : $small-toolbar-height;
  }
}
