# Supplementary material for: A chatbot based question and answer system for the auxiliary diagnosis of chronic diseases based on large language model
Source: Sci Rep. 2024 Jul 25;14:17118. doi: 10.1038/s41598-024-67429-4 (PMC11272932; doi:10.1038/s41598-024-67429-4)
Supplement: Supplementary file 2 — Supplementary Information. [file 41598_2024_67429_MOESM2_ESM.zip › coding file/clienth5/src/pages/Main.scss]

@import "common";

.background {
  @extend .background-comm;
  font-family : DINSchrift, sans-serif;
  font-weight : bold;

  .topBar {
    @extend .toolbar-comm;

    .topImg {
      margin-left : 7mm;
      width       : 9mm;
    }

    div {
      display          : inline-block;
      margin-left      : 2mm;

      font-size        : 6mm;
      height           : 6mm;
      line-height      : 0.7em;
      color            : $fontColor;
      background-color : if($debug, red, transparet);
    }
  }

  .main {
    background-color : if($debug, #dba801, $backColor);
    flex             : 1;

    display          : flex;
    flex-direction   : column;
    align-items      : center;

    div {
      border : if($debug, 1px solid blue, none);
      margin : 0 0;
    }

    div:nth-of-type(1) {
      height : 38mm;
      flex   : 38 38 2mm;
    }

    div:nth-of-type(2) {
      height : 14mm;
      flex   : 14 14 2mm;
    }

    div:nth-of-type(3) {
      height : 9mm;
      flex   : 9 9 2mm;
    }

    div:nth-of-type(4) {
      max-height : 17mm;
      height     : 17mm;
      flex       : 17 17 3mm;
    }

    .headBig {
      display        : inline-block;
      vertical-align : middle;
      @media #{$isPortrait} {
        width : 42mm;
      }
      @media #{$isLandscape} {
        width : 25mm;
      }
      flex           : none;
    }

    .lab {
      display          : flex;
      flex-direction   : column;
      align-items      : center;
      color            : $fontColor;
      background-color : if($debug, red, transparet);


      .lab1 {
        font-size  : 7.3mm;
        margin-top : 0;

      }

      .lab2 {
        margin-top    : 2mm;
        margin-bottom : 0;
        font-size     : 5.5mm;
      }

      .lab3 {
        margin-top : 2.5mm;
        font-size  : 3.6mm;
        text-align : center;
      }
    }

    .btn {
      display       : inline-block;
      flex          : none;
      border        : none;
      @media #{$isPortrait} {
        width : 90%
      }
      @media #{$isLandscape} {
        width : 30%;
      }
      height        : 13mm;
      border-radius : .65em;
      font-size     : 3.9mm;
      font-weight   : 500;
      line-height   : 13mm;

      color         : $backColor;
      background    : linear-gradient(to right, #01DCCB, #399676);
    }
  }
}
