# Supplementary material for: A chatbot based question and answer system for the auxiliary diagnosis of chronic diseases based on large language model
Source: Sci Rep. 2024 Jul 25;14:17118. doi: 10.1038/s41598-024-67429-4 (PMC11272932; doi:10.1038/s41598-024-67429-4)
Supplement: Supplementary file 2 — Supplementary Information. [file 41598_2024_67429_MOESM2_ESM.zip › coding file/clienth5/src/pages/Chat.scss]

@import "common";
@import "public";

.background {
  @extend .background-comm;
  font-family : DINSchrift, sans-serif;

  .toolbar {
    @extend .toolbar-comm;
  }

  .scroll-view {
    background-color : if($debug, #dba801, $backColor);
    overflow         : scroll;
    flex             : auto;
    padding-left     : 7mm;
    padding-right    : 7mm;
    padding-top      : 6mm;

    .top-img {
      width         : 2cm;
      margin-bottom : 2mm;
    }


    .dlg-ella {
      background-color : white;
      color            : $fontColor;
      border           : none;
      border-radius    : 2mm 4mm 4mm 4mm;

      padding          : 4mm 4mm;
      margin-bottom    : 4mm;
      font-family      : "PingFangSC-Medium", sans-serif;
      font-weight      : 500;
      font-size        : 17px;
      height           : auto;
      width            : 72%

    }


    .dlg-user {
      background-color : #3A9675;
      color            : white;
      border           : none;
      border-radius    : 4mm 4mm 2mm 4mm;

      padding          : 4mm 4mm;
      margin-left      : auto;

      margin-bottom    : 4mm;
      font-family      : "Helvetica", sans-serif;
      font-weight      : 500;
      font-size        : 17px;
      height           : auto;
      width            : 72%


    }
  }

  .bottom {
    height           : 24mm;
    background-color : if($debug, yellowgreen, $backColor);

    .bottom-bar {
      display          : flex;
      flex-direction   : row;
      height           : 13mm;
      background-color : if($debug, skyblue, $backColor);

      input {
        display       : inline-block;
        margin-left   : 5mm;
        margin-right  : 4mm;
        width         : 100%;
        border        : none;
        border-radius : 3mm;
        padding-left  : 4mm;

        &::placeholder {
          color : #a6a6a6;
        }

        &:focus {
          border           : 1.5px solid #00CDBD;
          background-color : #E1F1F0;
          outline          : none;
        }

      }

      img {
        display      : inline-block;
        margin-left  : auto;
        margin-right : 5mm;
      }
    }


  }

  .menu {
    position      : absolute;
    z-index       : 2;

    width         : 46mm;
    height        : 46mm;
    margin-right  : 3em;
    margin-left   : auto;
    left          : calc(100% - 12.5em);

    @media #{$isPortrait} {
      top : $big-toolbar-height;
    }
    @media #{$isLandscape} {
      top : $small-toolbar-height;
    }

    @include bg-Color(skyblue, white);
    border-radius : 3mm;

    .menu-item {
      @include flex-row();
      align-items : center;

      height      : 33.33%;
      //@include debug-border(black);

      img {
        @include toolbar-icon(1em, .8em);
        width      : 23px;
        margin-top : .75em;
      }

      div {
        margin-top : .4em;
        font-size  : 1.05em;
        color      : $fontColor;
      }
    }
  }

  .err-hint {
    @include flex-row;

    align-items      : self-start;

    justify-content  : left;

    position         : absolute;
    @media #{$isPortrait} {
      top : 20px + $big-toolbar-height;
    }
    @media #{$isLandscape} {
      top : 20px + $small-toolbar-height;
    }

    margin-left      : 1em;
    margin-right     : 1.5em;
    width            : calc( 100vw - 2.5em);
    height           : auto;
    //left             : calc((100vw - 80vw) / 2);
    z-index          : 3;
    padding-top      : .8em;
    padding-bottom   : .8em;

    background-color : $fontColor;
    border-radius    : .6em;
    border           : none;


    .close {
      width        : 20px;
      min-width    : 20px;
      height       : 20px;
      align-self   : self-start;
      margin-left  : .8em;
      margin-right : .5em;
    }

    .text {
      margin-top  : .2em;
      font-size   : .83em;
      font-weight : normal;
      line-height : 1.4em;
      color       : $backColor;
      height      : auto;

    }
  }

}
