# Supplementary material for: A chatbot based question and answer system for the auxiliary diagnosis of chronic diseases based on large language model
Source: Sci Rep. 2024 Jul 25;14:17118. doi: 10.1038/s41598-024-67429-4 (PMC11272932; doi:10.1038/s41598-024-67429-4)
Supplement: Supplementary file 2 — Supplementary Information. [file 41598_2024_67429_MOESM2_ESM.zip › coding file/clienth5/src/pages/Chat.tsx]

import {useRef, useEffect, useState} from 'react';

import back from '../img/back1.png';
import menu from '../img/menu1.png';
import head from '../img/headBig1.png';
import send from '../img/send1.png';
import clearChat from '../img/clearChat1.png';
import exportChat from '../img/exportChat1.png';
import endSession from '../img/endSession1.png';
import warning from '../img/warning2.png';

import './public.scss';
import './Chat.scss';
import {useNavigate} from 'react-router-dom';
import {MouseEvent} from 'react/index';
import axios from 'axios';


interface chatMsg {
  isUser: boolean;
  msg: string;
}

export const Chat = () => {
  const [showMenu, setShowMenu] = useState(false);
  const [inputTxt, setInputTxt] = useState('');
  const [messages, setMessages] = useState<chatMsg[]>([]);
  const [alreadyCleared, setAlreadyCleared] = useState(false);
  const [showTip, setShowTip] = useState(false);
  
  const chatDiv = useRef<HTMLDivElement>(null);
  const menuRef = useRef<HTMLDivElement>(null);
  const buttonRef = useRef(null);
  let nav = useNavigate();
  
  
  useEffect(() => {
    //监听messages数组的变化。每当messages数组发生变化时，将聊天div的滚动位置设置为底部，以便始终显示最新的消息
    if (chatDiv.current) {
      chatDiv.current.scrollTop = chatDiv.current.scrollHeight;
    }
  }, [messages]);
  
  const handleOutsideClick: EventListener = (event) => {
    if (menuRef.current) {
      if (event.target !== buttonRef.current) {
        setShowMenu(false);
      }
    }
  };
  
  useEffect(() => {
    document.addEventListener('click', handleOutsideClick);
    return () => {
      document.removeEventListener('click', handleOutsideClick);
    };
  }, []);
  
  function onMenuClick(event: MouseEvent<HTMLImageElement>) {
    setShowMenu(!showMenu);
  }
  
  function onBackClick(event: MouseEvent<HTMLImageElement>) {
    nav('/');
  }
  
  async function sendToElla(txt: string) {
    try {
      const response = await axios.get('http://62.234.219.85:5000/index', {
        params: {
          name: txt,
        },
      });
      
      console.log("  response.data =", response.data);
      let msg = `Ella suggests that there is a higher possibility of ${response.data.data}.\
       The specific situation needs to be assessed on-site. \
       It is recommended that you come for a consultation and have professional doctors examine you.`;
      
      setMessages((prev) => [...prev, {isUser: false, msg: msg}]);
    } catch (error) {
      console.error(error);
    }
  }
  
  //菜单项单击
  function onSendClick(event: MouseEvent<HTMLImageElement>) {
    const nowInputTxt: string = inputTxt.trim();
    
    
    if (nowInputTxt.toLowerCase().includes('my') || nowInputTxt.toLowerCase().includes('i')) {
      setMessages((prev) => [...prev, {isUser: true, msg: inputTxt}]);
      sendToElla(nowInputTxt);
      setInputTxt('');
    } else {
      setShowTip(true);
      setTimeout(() => {
        setShowTip(false);
      }, 2000);
    }
  }
  
  function onClearChatClick(event: MouseEvent<HTMLDivElement>) {
    setAlreadyCleared(true);
    setMessages([]);
  }
  
  function onExportChatClick(event: MouseEvent<HTMLDivElement>) {
  
  }
  
  async function onEndSessionClick(event: MouseEvent<HTMLDivElement>) {
  
  }
  
  
  function onCloseTipClick(event: MouseEvent<HTMLDivElement>) {
  }
  
  return (
    <div className = "background">
      <div className = "toolbar">
        <img className = "toolbar-icon-left" src = {back} alt = "" onClick = {onBackClick}/>
        <img className = "toolbar-icon-right" src = {menu} alt = ""
             onClick = {onMenuClick}
             ref = {buttonRef}
        />
      </div>
      
      
      <div className = "scroll-view" ref = {chatDiv}>
        {
          !alreadyCleared &&
          (
            <>
              <img className = "top-img" src = {head} alt = ""/>
              <div className = "dlg-ella">
                Hello,I'm Ella
              </div>
              <div className = "dlg-ella">
                How are you today??
              </div>
            </>
          )
        }
        
        {
          messages.map((value, index) => {
              return (
                <div className = {value.isUser ? 'dlg-user' : 'dlg-ella'}
                     key = {index.toString() + value.msg}
                >
                  {value.msg}
                </div>
              );
            },
          )
        }
      
      </div>
      
      <div className = "bottom">
        <div className = "bottom-bar">
          <input
            placeholder = "Type a message to Ella..."
            value = {inputTxt}
            onChange = {(e) => setInputTxt(e.target.value)}
          />
          <img
            src = {send}
            alt = ""
            onClick = {onSendClick}
          />
        </div>
      </div>
      
      
      {
        showMenu &&
        (<div className = "menu"
              ref = {menuRef}
        >
          <div className = "menu-item" onClick = {onClearChatClick}>
            <img src = {clearChat} alt = ""/>
            <div>Clear Chat</div>
          </div>
          
          <div className = "menu-item" onClick = {onExportChatClick}>
            <img src = {exportChat} alt = ""/>
            <div>Export Chat</div>
          </div>
          
          <div className = "menu-item" onClick = {onEndSessionClick}>
            <img src = {endSession} alt = ""/>
            <div>End Session</div>
          </div>
        
        </div>)
      }
      {
        showTip &&
        (
          <div className = "err-hint">
            <img className = "close" src = {warning}/>
            <div className = "text">Please provide a detailed description of the symptoms</div>
          </div>
        )
      }
    </div>
  );
};

 
